# Supplementary material for: A Unique Role of GATA1s in Down Syndrome Acute Megakaryocytic Leukemia Biology and Therapy
Source: PLoS One. 2011 Nov 16;6(11):e27486. doi: 10.1371/journal.pone.0027486 (PMC3217966; doi:10.1371/journal.pone.0027486)
Supplement: Table S4 — GATA1s responsive probes related to cell proliferation. (XLSX) [file pone.0027486.s005.xlsx]

## Sheet: ontology_query
Table S4. GATA1s responsive probes related to cell proliferation.
Reporter Name	Accession Code	Primary Sequence Name	Sequence Description	Fold Change	P-value
A_23_P435407	NM_001448	GPC4	Homo sapiens glypican 4 (GPC4), mRNA [NM_001448]	-19.2223	2.0758e-38
A_23_P29773	NM_014398	LAMP3	Homo sapiens lysosomal-associated membrane protein 3 (LAMP3), mRNA [NM_014398]	-11.9966	0
A_23_P51231	NM_001031680	RUNX3	Runt-related transcription factor 3	-10.3124	0
A_24_P382187	NM_001552	IGFBP4	Homo sapiens insulin-like growth factor binding protein 4 (IGFBP4), mRNA [NM_001552]	-9.4005	1.4111e-42
A_23_P44264	NM_004098	EMX2	Homo sapiens empty spiracles homolog 2 (Drosophila) (EMX2), mRNA [NM_004098]	-9.1477	2.2477e-38
A_23_P93787	NM_001010931	HGF	Hepatocyte growth factor (hepapoietin A; scatter factor)	-5.7449	0
A_23_P166408	NM_020530	OSM	Homo sapiens oncostatin M (OSM), mRNA [NM_020530]	-5.3829	0
A_23_P39465	NM_004335	BST2	Bone marrow stromal cell antigen 2	-4.2915	0
A_32_P211708	ENST00000380239	FZD3	Frizzled-3 precursor (Fz-3) (hFz3). [Source:Uniprot/SWISSPROT;Acc:Q9NPG1] [ENST00000380239]	-3.9057	0
A_23_P347468	NM_017412	FZD3	Homo sapiens frizzled homolog 3 (Drosophila) (FZD3), mRNA [NM_017412]	-3.6932	0
A_23_P352266	NM_000633	BCL2	Homo sapiens B-cell CLL [NM_000633]	-3.5541	3.4879e-27
A_23_P25354	NM_002562	P2RX7	Purinergic receptor P2X, ligand-gated ion channel, 7	-3.1558	1.1434e-07
A_24_P53976	NM_002065	GLUL	Homo sapiens glutamate-ammonia ligase (glutamine synthase) (GLUL), mRNA [NM_002065]	-2.992	0
A_23_P124108	NM_000632	ITGAM	Homo sapiens integrin, alpha M (complement component receptor 3, alpha; also known as CD11b (p170), macrophage antigen alpha polypeptide) (ITGAM), mRNA [NM_000632]	-2.756	2.7556e-22
A_32_P208403	NM_053064	GNG2	Guanine nucleotide binding protein (G protein), gamma 2	-2.6985	9.3538e-26
A_24_P146575	NM_003028	SHB	Homo sapiens SHB (Src homology 2 domain containing) adaptor protein B (SHB), mRNA [NM_003028]	-2.6017	3.508e-08
A_24_P12401	NM_001025366	VEGF	Vascular endothelial growth factor	-2.3929	0
A_23_P160618	NM_003975	SH2D2A	Homo sapiens SH2 domain protein 2A (SH2D2A), mRNA [NM_003975]	-2.367	4.9488e-22
A_23_P257743	NM_003028	SHB	Homo sapiens SHB (Src homology 2 domain containing) adaptor protein B (SHB), mRNA [NM_003028]	-2.2901	0.0003
A_24_P88690	NM_000578	SLC11A1	Homo sapiens solute carrier family 11 (proton-coupled divalent metal ion transporters), member 1 (SLC11A1), mRNA [NM_000578]	-2.2538	3.3886e-08
A_23_P72096	NM_000575	IL1A	Homo sapiens interleukin 1, alpha (IL1A), mRNA [NM_000575]	-2.1124	3.0416e-33
A_23_P70398	NM_001025370	VEGF	Vascular endothelial growth factor	-2.1068	0
A_23_P163402	NM_000499	CYP1A1	Homo sapiens cytochrome P450, family 1, subfamily A, polypeptide 1 (CYP1A1), mRNA [NM_000499]	2.0918	2.3314e-07
A_24_P936319	BC030115	BC030115	CDNA clone IMAGE:4801326	2.1492	2.3484e-36
A_23_P110253	NM_000222	KIT	Homo sapiens v-kit Hardy-Zuckerman 4 feline sarcoma viral oncogene homolog (KIT), mRNA [NM_000222]	2.2747	0
A_23_P18505	NM_207123	GAB1	Homo sapiens GRB2-associated binding protein 1 (GAB1), transcript variant 1, mRNA [NM_207123]	2.3932	8.4848e-40
A_23_P29499	NM_001904	CTNNB1	Homo sapiens catenin (cadherin-associated protein), beta 1, 88kDa (CTNNB1), mRNA [NM_001904]	2.4023	4.9102e-40
A_23_P257871	NM_001343	DAB2	Homo sapiens disabled homolog 2, mitogen-responsive phosphoprotein (Drosophila) (DAB2), mRNA [NM_001343]	2.4545	0
A_23_P360777	NM_013960	NRG1	Neuregulin 1	2.5916	3.8248e-05
A_23_P1904	NM_000139	MS4A2	Homo sapiens membrane-spanning 4-domains, subfamily A, member 2 (Fc fragment of IgE, high affinity I, receptor for; beta polypeptide) (MS4A2), mRNA [NM_000139]	2.5972	0
A_23_P335239	NM_207123	GAB1	Homo sapiens GRB2-associated binding protein 1 (GAB1), transcript variant 1, mRNA [NM_207123]	2.677	2.4657e-31
A_23_P44724	NM_001321	CSRP2	Homo sapiens cysteine and glycine-rich protein 2 (CSRP2), mRNA [NM_001321]	2.69	6.851e-09
A_23_P308603	NM_005417	SRC	Homo sapiens v-src sarcoma (Schmidt-Ruppin A-2) viral oncogene homolog (avian) (SRC), transcript variant 1, mRNA [NM_005417]	3.326	0
A_23_P259071	NM_001657	AREG	Homo sapiens amphiregulin (schwannoma-derived growth factor) (AREG), mRNA [NM_001657]	3.3638	8.2703e-13
A_24_P90216	NM_018490	LGR4	Homo sapiens leucine-rich repeat-containing G protein-coupled receptor 4 (LGR4), mRNA [NM_018490]	3.8003	2.5923e-07
A_23_P315815	NM_004495	NRG1	Neuregulin 1	7.8481	0
A_23_P7144	NM_001511	GRO1	Chemokine (C-X-C motif) ligand 1 (melanoma growth stimulating activity, alpha)	8.9938	3.2094e-08
A_23_P136493	NM_013962	NRG1	Homo sapiens neuregulin 1 (NRG1), transcript variant GGF2, mRNA [NM_013962]	9.5191	0
A_23_P136347	NM_004447	EPS8	Homo sapiens epidermal growth factor receptor pathway substrate 8 (EPS8), mRNA [NM_004447]	20.6791	0
